# Supplementary material for: trans-Diaqua­bis­(1H imidazolium-4,5-di­carboxyl­ato-κ2 O 4,O 5)magnesium
Source: Acta Crystallogr Sect E Struct Rep Online. 2012 Apr 28;68(Pt 5):m688. doi: 10.1107/S1600536812017667 (PMC3344407; doi:10.1107/S1600536812017667)
Supplement: Supplementary file 2 [file e-68-0m688-Isup2.hkl]

# 
# h,k,l, Fc-squared, Fo-squared, sigma(Fo-squared) and status flag 
# 
data_I
_shelx_title ' Mg81 in P2(1)/c' 
_shelx_refln_list_code          4 
_shelx_F_calc_maximum      143.01 
_exptl_crystal_F_000       380.00 
_reflns_d_resolution_high  0.7092 
 
loop_ 
 _symmetry_equiv_pos_as_xyz 
 'x, y, z' 
 '-x, y+1/2, -z+1/2' 
 '-x, -y, -z' 
 'x, -y-1/2, z-1/2' 
 
_cell_length_a     7.2545 
_cell_length_b    13.8466 
_cell_length_c     6.9975 
_cell_angle_alpha  90.000 
_cell_angle_beta  115.460 
_cell_angle_gamma  90.000 
 
_shelx_F_squared_multiplier     1.000 
 
loop_ 
 _refln_index_h 
 _refln_index_k 
 _refln_index_l 
 _refln_F_squared_calc 
 _refln_F_squared_meas 
 _refln_F_squared_sigma 
 _refln_observed_status 
   1   0   0      168.48      159.48      1.88 o 
   2   0   0     5369.32     5761.46     36.15 o 
   3   0   0     3128.10     3707.36     36.32 o 
   4   0   0      357.57      368.82      4.97 o 
   5   0   0      336.97      366.08      5.82 o 
   6   0   0     1949.08     1910.89     13.88 o 
   7   0   0       12.03        5.65      3.25 o 
   8   0   0      144.82      171.13      6.00 o 
   9   0   0       10.25        9.42      1.37 o 
   1   1   0      156.87      189.63      2.06 o 
   2   1   0     2180.16     2399.11     24.15 o 
   3   1   0     3041.48     3460.16     35.46 o 
   4   1   0      132.07      168.22      3.77 o 
   5   1   0       39.00       48.48      1.88 o 
   6   1   0       65.41       57.73      2.40 o 
   7   1   0       71.74       75.72      3.08 o 
   8   1   0        1.69        1.37      3.43 o 
   9   1   0      179.29      207.96      7.54 o 
   0   2   0       54.41       69.72      1.54 o 
   1   2   0      250.31      200.25      2.40 o 
   2   2   0      943.89      833.56      5.14 o 
   3   2   0     2701.62     2746.86     11.13 o 
   4   2   0     1101.86     1142.42      8.57 o 
   5   2   0      753.04      767.27      8.05 o 
   6   2   0      103.61      121.45      4.45 o 
   7   2   0      164.13      141.84      5.14 o 
   8   2   0       47.64       53.28      1.88 o 
   9   2   0       21.25       25.35      1.37 o 
   1   3   0      226.96      231.77      2.74 o 
   2   3   0      649.41      656.78      4.97 o 
   3   3   0       24.20       22.61      1.03 o 
   4   3   0       20.31       18.50      1.03 o 
   5   3   0        7.93       11.48      0.69 o 
   6   3   0       94.17       95.93      3.94 o 
   7   3   0        9.19       13.53      1.03 o 
   8   3   0        3.98        3.25      3.94 o 
   9   3   0        0.14        0.17      4.28 o 
   0   4   0     9336.04     9690.48     46.08 o 
   1   4   0       68.25       84.11      2.23 o 
   2   4   0      124.95       94.22      2.57 o 
   3   4   0      725.19      748.08      6.51 o 
   4   4   0        0.00        0.51      2.06 o 
   5   4   0       39.66       42.31      1.54 o 
   6   4   0      449.13      464.75      7.37 o 
   7   4   0      101.13      111.18      4.11 o 
   8   4   0      114.58      118.37      5.31 o 
   9   4   0       77.13       89.59      3.77 o 
   1   5   0        4.25        3.08      0.51 o 
   2   5   0      219.81      233.49      3.60 o 
   3   5   0        0.21       -1.88      2.06 o 
   4   5   0      489.17      472.80      6.17 o 
   5   5   0      176.96      173.53      4.63 o 
   6   5   0       40.88       40.77      1.37 o 
   7   5   0       79.33       77.09      2.91 o 
   8   5   0       49.45       47.97      1.71 o 
   0   6   0     5455.39     6106.46     45.40 o 
   1   6   0      386.32      388.69      4.45 o 
   2   6   0      473.64      417.98      4.97 o 
   3   6   0     1651.61     1709.95     10.28 o 
   4   6   0      187.21      181.92      4.28 o 
   5   6   0       89.90       97.99      3.94 o 
   6   6   0      131.34      127.62      4.97 o 
   7   6   0       89.10       88.91      4.45 o 
   8   6   0       19.56       22.27      1.20 o 
   1   7   0       66.37       68.86      2.57 o 
   2   7   0      152.61      161.20      3.60 o 
   3   7   0      384.95      383.89      5.48 o 
   4   7   0      142.04      156.40      4.28 o 
   5   7   0      138.56      121.80      4.28 o 
   6   7   0       49.54       53.10      1.71 o 
   7   7   0      104.33      102.95      4.63 o 
   8   7   0       85.76       87.88      3.43 o 
   0   8   0     1775.55     1807.08     10.11 o 
   1   8   0        0.03        3.08      1.88 o 
   2   8   0      776.78      777.72      7.37 o 
   3   8   0      349.80      339.87      5.48 o 
   4   8   0     1224.03     1132.49     10.28 o 
   5   8   0        0.54       -2.91      2.91 o 
   6   8   0      484.85      478.62      8.22 o 
   7   8   0        6.96       11.65      1.03 o 
   8   8   0        1.89        2.57      3.94 o 
   1   9   0      688.81      714.34      7.19 o 
   2   9   0        0.04        2.06      2.06 o 
   3   9   0       52.69       52.76      2.23 o 
   4   9   0      262.94      248.39      5.48 o 
   5   9   0      182.82      183.98      5.48 o 
   6   9   0      190.71      195.63      6.00 o 
   7   9   0        4.72       -4.80      4.80 o 
   8   9   0        0.01        6.00      3.60 o 
   0  10   0      459.91      440.94      6.17 o 
   1  10   0       75.07       70.58      3.25 o 
   2  10   0      384.25      324.45      5.48 o 
   3  10   0      229.79      200.25      4.97 o 
   4  10   0        0.07       -0.86      2.74 o 
   5  10   0       31.16       28.78      1.03 o 
   6  10   0       11.18       16.10      1.03 o 
   7  10   0        3.48        4.11      3.77 o 
   1  11   0      569.13      571.30      7.19 o 
   2  11   0       91.71       96.79      3.94 o 
   3  11   0      374.98      336.61      6.51 o 
   4  11   0        0.68       -2.23      2.91 o 
   5  11   0      197.06      187.06      5.82 o 
   6  11   0        6.62       -0.17      3.94 o 
   7  11   0        1.37       -2.23      4.11 o 
   0  12   0      349.37      334.90      6.17 o 
   1  12   0       18.71       11.13      0.86 o 
   2  12   0       76.71       56.87      2.23 o 
   3  12   0      451.38      449.84      7.37 o 
   4  12   0      148.92      146.12      5.14 o 
   5  12   0       39.55       42.48      2.06 o 
   6  12   0       21.87       19.19      1.20 o 
   7  12   0      169.50      185.35      7.02 o 
   1  13   0      418.43      400.51      7.19 o 
   2  13   0       60.27       63.38      2.91 o 
   3  13   0       18.61       15.07      1.03 o 
   4  13   0      305.12      290.19      6.85 o 
   5  13   0        6.46        6.34      3.77 o 
   6  13   0       21.44       19.70      1.20 o 
   0  14   0      252.85      295.67      6.51 o 
   1  14   0      324.22      294.47      6.68 o 
   2  14   0      317.81      328.22      7.02 o 
   3  14   0       61.25       61.16      2.91 o 
   4  14   0       72.87       82.74      3.08 o 
   5  14   0        5.44        6.34      1.20 o 
   6  14   0       13.19        7.37      4.63 o 
   1  15   0       18.36       17.82      1.03 o 
   2  15   0       17.58       14.56      1.20 o 
   3  15   0      141.93      144.07      5.65 o 
   4  15   0       43.48       53.10      1.54 o 
   5  15   0        1.17       -1.71      3.77 o 
   0  16   0       60.67       58.93      2.23 o 
   1  16   0       47.29       46.42      1.71 o 
   2  16   0       60.61       65.78      2.74 o 
   3  16   0        2.44       -1.03      3.60 o 
   4  16   0       41.17       39.74      1.88 o 
   5  16   0       22.30       20.56      1.37 o 
   1  17   0        0.12        3.08      3.60 o 
   2  17   0        2.75       -1.54      4.11 o 
   3  17   0       57.76       60.64      2.57 o 
   4  17   0        4.39        2.23      4.11 o 
   0  18   0      101.34      117.00      4.80 o 
   1  18   0        0.04        2.57      3.94 o 
   2  18   0       36.58       37.17      1.71 o 
   3  18   0      213.97      235.03      7.88 o 
   1  19   0       11.38        5.82      4.45 o 
   2  19   0        2.52        6.85      4.28 o 
  -9   1   1       36.25       32.89      1.71 o 
  -8   1   1        1.41        4.97      3.43 o 
  -7   1   1      604.71      615.84      8.74 o 
  -6   1   1       74.40       70.75      2.91 o 
  -5   1   1      241.76      272.54      4.80 o 
  -4   1   1     1075.27     1134.54      8.05 o 
  -3   1   1      457.36      484.28      4.63 o 
  -2   1   1      549.47      557.94      4.11 o 
  -1   1   1      412.16      426.55      2.91 o 
   0   1   1     1189.38     1322.64      9.51 o 
   1   1   1      327.07      324.45      3.08 o 
   2   1   1        5.72       11.99      0.51 o 
   3   1   1      356.44      354.94      4.63 o 
   4   1   1      384.96      387.49      5.48 o 
   5   1   1      184.31      184.67      4.63 o 
   6   1   1      298.18      314.86      6.68 o 
   7   1   1        1.77        1.71      3.25 o 
   8   1   1       16.95        4.97      4.80 o 
  -9   2   1      136.13      142.70      6.00 o 
  -8   2   1       70.99       67.84      3.08 o 
  -7   2   1       94.23       95.42      3.60 o 
  -6   2   1        0.04        3.43      2.74 o 
  -5   2   1      191.92      229.03      4.63 o 
  -4   2   1       32.93       30.66      1.20 o 
  -3   2   1       35.39       38.37      1.54 o 
  -2   2   1      206.85      163.94      2.57 o 
  -1   2   1      323.61      307.15      2.91 o 
   0   2   1      977.02      934.99      3.25 o 
   1   2   1      398.11      426.72      3.60 o 
   2   2   1       95.05      117.86      2.57 o 
   3   2   1       39.52       42.31      1.71 o 
   4   2   1       60.63       58.59      2.74 o 
   5   2   1        0.40        3.25      2.40 o 
   6   2   1      297.51      296.01      6.51 o 
   7   2   1        1.71       -3.94      3.94 o 
   8   2   1       16.85       19.19      1.20 o 
  -9   3   1        4.80        2.40      4.11 o 
  -8   3   1       54.49       57.56      2.74 o 
  -7   3   1      614.40      620.12      9.08 o 
  -6   3   1      594.51      570.10      7.71 o 
  -5   3   1        2.94        1.20      0.69 o 
  -4   3   1     1101.02     1170.00      8.39 o 
  -3   3   1      139.71      188.43      3.25 o 
  -2   3   1        0.35       -1.20      1.54 o 
  -1   3   1      463.60      465.77      3.77 o 
   0   3   1       14.73       19.55      2.48 o 
   1   3   1      124.21      105.52      2.40 o 
   2   3   1        0.99        2.74      0.51 o 
   3   3   1      138.91      148.18      3.43 o 
   4   3   1       20.27       15.76      0.69 o 
   5   3   1      348.38      320.51      6.00 o 
   6   3   1      749.66      748.94      9.59 o 
   7   3   1        4.18        0.34      3.60 o 
   8   3   1       34.92       35.12      1.71 o 
  -9   4   1       48.45       51.05      2.06 o 
  -8   4   1       84.90       93.87      3.94 o 
  -7   4   1       11.10       15.76      1.03 o 
  -6   4   1        5.85        4.45      2.74 o 
  -5   4   1      645.71      627.14      7.37 o 
  -4   4   1      172.13      209.68      4.11 o 
  -3   4   1     2875.68     3126.29     12.16 o 
  -2   4   1        1.32        1.88      1.54 o 
  -1   4   1      131.10      160.34      2.57 o 
   0   4   1     1406.88     1489.83      4.85 o 
   1   4   1      536.69      498.67      4.45 o 
   2   4   1     1292.07     1416.34      8.22 o 
   3   4   1     1532.07     1638.18      9.94 o 
   4   4   1       78.97       95.24      3.43 o 
   5   4   1       21.77       27.92      1.03 o 
   6   4   1      220.16      213.79      5.82 o 
   7   4   1       64.83       66.12      2.40 o 
   8   4   1       17.35       18.33      1.20 o 
  -9   5   1       51.98       54.13      2.57 o 
  -8   5   1       32.04       37.34      1.71 o 
  -7   5   1      555.44      500.21      8.39 o 
  -6   5   1      155.47      162.57      4.97 o 
  -5   5   1       88.16       95.07      3.60 o 
  -4   5   1        5.61        0.17      2.23 o 
  -3   5   1       49.89       53.28      2.23 o 
  -2   5   1      598.86      714.51      5.65 o 
  -1   5   1      285.21      247.36      3.43 o 
   0   5   1        7.28        3.56      0.69 o 
   1   5   1       15.04       16.62      0.69 o 
   2   5   1        1.84        0.86      1.88 o 
   3   5   1      700.80      717.25      7.02 o 
   4   5   1      201.34      208.82      4.63 o 
   5   5   1      225.58      215.84      5.31 o 
   6   5   1      186.54      176.10      5.48 o 
   7   5   1       54.39       69.38      2.57 o 
   8   5   1        9.74        9.94      1.20 o 
  -9   6   1        3.12       -4.45      4.45 o 
  -8   6   1       24.84       25.01      1.20 o 
  -7   6   1       87.90       88.22      3.43 o 
  -6   6   1       44.56       38.03      1.20 o 
  -5   6   1      649.01      590.83      7.54 o 
  -4   6   1        6.49       11.13      0.69 o 
  -3   6   1        7.10        4.28      0.51 o 
  -2   6   1      836.10      895.92      6.85 o 
  -1   6   1       95.90      101.75      2.74 o 
   0   6   1     4763.06     5557.82     31.74 o 
   1   6   1      360.07      344.15      4.45 o 
   2   6   1      530.06      601.45      6.17 o 
   3   6   1      596.47      578.49      6.51 o 
   4   6   1      948.19      907.74      9.08 o 
   5   6   1       31.88       27.24      1.20 o 
   6   6   1       59.18       56.53      2.40 o 
   7   6   1       27.32       26.72      1.20 o 
   8   6   1        0.21       -4.11      4.11 o 
  -9   7   1       31.97       34.09      1.54 o 
  -8   7   1       33.63       41.11      1.71 o 
  -7   7   1       32.20       38.54      1.88 o 
  -6   7   1        4.51        3.60      2.91 o 
  -5   7   1      274.86      259.35      5.48 o 
  -4   7   1      813.58      836.99      8.22 o 
  -3   7   1      889.90      842.13      7.54 o 
  -2   7   1     2468.39     2553.63     11.99 o 
  -1   7   1      185.37      194.09      3.60 o 
   0   7   1     1413.52     1519.28     10.19 o 
   1   7   1     1030.53     1109.36      7.88 o 
   2   7   1      146.25      138.58      3.43 o 
   3   7   1       24.78       23.13      1.03 o 
   4   7   1      398.65      347.75      6.17 o 
   5   7   1      577.76      522.99      8.05 o 
   6   7   1      135.88      126.76      5.14 o 
   7   7   1        3.58        2.40      3.77 o 
   8   7   1       26.75       27.58      1.37 o 
  -8   8   1        9.25       11.31      1.37 o 
  -7   8   1       54.40       51.91      2.06 o 
  -6   8   1       11.35       13.02      1.03 o 
  -5   8   1     1558.94     1468.24     12.16 o 
  -4   8   1      134.27      127.79      4.11 o 
  -3   8   1      809.25      840.24      7.88 o 
  -2   8   1      133.92      120.08      3.43 o 
  -1   8   1       66.84       57.90      2.40 o 
   0   8   1        2.81        1.11      1.33 o 
   1   8   1      612.02      640.50      6.51 o 
   2   8   1      823.05      836.99      7.88 o 
   3   8   1      107.24      103.47      3.77 o 
   4   8   1      149.61      149.89      4.63 o 
   5   8   1       18.57       17.13      0.86 o 
   6   8   1        0.20        3.94      3.25 o 
   7   8   1       26.91       30.15      1.20 o 
  -8   9   1       31.91       39.74      1.54 o 
  -7   9   1      244.36      240.00      6.68 o 
  -6   9   1       19.92       22.78      1.03 o 
  -5   9   1        5.17        7.02      0.86 o 
  -4   9   1       97.11       96.10      3.77 o 
  -3   9   1       20.27       19.70      0.86 o 
  -2   9   1       28.93       40.09      1.88 o 
  -1   9   1      671.06      701.83      7.02 o 
   0   9   1      165.61      161.04      2.83 o 
   1   9   1        3.99        4.45      0.69 o 
   2   9   1      241.59      224.92      4.80 o 
   3   9   1      168.45      164.11      4.45 o 
   4   9   1       12.91       13.36      0.86 o 
   5   9   1      263.88      260.38      6.34 o 
   6   9   1      160.50      161.88      5.82 o 
   7   9   1        2.99       -4.11      4.11 o 
  -8  10   1        6.18        6.85      4.11 o 
  -7  10   1       29.83       31.01      1.20 o 
  -6  10   1       33.35       34.09      1.71 o 
  -5  10   1       32.93       32.55      1.37 o 
  -4  10   1       75.25       83.77      3.25 o 
  -3  10   1      912.77      863.37      9.08 o 
  -2  10   1       76.12       80.00      2.91 o 
  -1  10   1       95.26      100.90      3.43 o 
   0  10   1      367.88      397.19      4.12 o 
   1  10   1       22.87       19.87      0.86 o 
   2  10   1      489.71      430.83      6.51 o 
   3  10   1      511.47      492.33      7.37 o 
   4  10   1        1.74       -2.74      2.91 o 
   5  10   1        2.66        1.37      3.25 o 
   6  10   1        0.96       -2.91      3.94 o 
   7  10   1        0.00        3.43      3.77 o 
  -8  11   1        2.01        1.03      4.11 o 
  -7  11   1        0.67       -0.34      3.60 o 
  -6  11   1        3.51        3.77      3.43 o 
  -5  11   1       28.71       27.41      1.03 o 
  -4  11   1        0.79        0.34      2.74 o 
  -3  11   1       42.94       49.34      1.71 o 
  -2  11   1       20.38       17.47      0.86 o 
  -1  11   1       22.19       17.99      0.86 o 
   0  11   1       31.62       34.76      2.14 o 
   1  11   1        7.30        6.00      0.69 o 
   3  11   1       64.26       59.96      2.57 o 
   4  11   1      176.76      159.14      5.31 o 
   5  11   1       40.54       37.17      1.88 o 
   6  11   1       81.28       76.23      3.25 o 
   7  11   1       29.65       26.21      1.37 o 
  -7  12   1       43.18       53.62      2.06 o 
  -6  12   1        6.05        3.08      3.60 o 
  -5  12   1       25.54       28.95      1.20 o 
  -4  12   1      248.94      235.89      5.82 o 
  -3  12   1      373.46      366.42      6.85 o 
  -2  12   1       99.19       88.39      3.43 o 
  -1  12   1       68.60       60.47      2.40 o 
   0  12   1      135.79      149.63      5.05 o 
   1  12   1      889.14      864.06      9.59 o 
   2  12   1       73.64       69.21      3.25 o 
   3  12   1      616.19      593.22      8.74 o 
   4  12   1       16.63       16.27      1.03 o 
   5  12   1       15.01       16.45      1.20 o 
   6  12   1        1.29        1.37      3.94 o 
  -7  13   1        1.43        1.54      4.28 o 
  -6  13   1        5.48        1.88      3.94 o 
  -5  13   1       64.65       73.49      3.43 o 
  -4  13   1        1.67       -2.23      3.25 o 
  -3  13   1      216.11      224.07      5.82 o 
  -2  13   1      255.19      241.37      6.00 o 
  -1  13   1      200.85      193.74      5.48 o 
   0  13   1      126.58      124.54      4.45 o 
   1  13   1      432.49      421.58      7.37 o 
   2  13   1        5.80        6.34      1.03 o 
   3  13   1       36.38       28.95      1.37 o 
   4  13   1       58.08       57.39      2.23 o 
   5  13   1       49.82       49.34      2.57 o 
   6  13   1        0.46       -0.34      1.20 o 
  -6  14   1       16.46       17.47      1.20 o 
  -5  14   1       81.82       75.89      4.11 o 
  -4  14   1        8.68        8.74      1.03 o 
  -3  14   1       69.76       80.86      3.25 o 
  -2  14   1      211.15      217.73      6.00 o 
  -1  14   1      165.64      175.59      5.48 o 
   0  14   1      143.22      157.85      8.31 o 
   1  14   1        1.79       -2.40      3.25 o 
   2  14   1       29.88       31.86      1.20 o 
   3  14   1       40.44       37.86      1.88 o 
   4  14   1       18.67       22.78      1.20 o 
   5  14   1        8.20        6.68      1.20 o 
  -6  15   1      183.43      206.93      7.37 o 
  -5  15   1       64.03       65.44      2.74 o 
  -4  15   1        9.97        4.11      4.11 o 
  -3  15   1      166.15      166.51      6.00 o 
  -2  15   1        3.99        4.45      1.03 o 
  -1  15   1       81.77       76.23      3.25 o 
   0  15   1      184.34      189.51      4.18 o 
   1  15   1        0.48       -2.40      3.25 o 
   2  15   1      426.92      423.12      8.39 o 
   3  15   1       35.37       41.63      1.88 o 
   4  15   1       39.40       34.95      1.54 o 
   5  15   1      221.12      243.08      7.71 o 
  -5  16   1        4.73        5.65      4.11 o 
  -4  16   1        9.31        6.00      4.11 o 
  -3  16   1       28.09       25.18      1.20 o 
  -2  16   1       10.16        2.74      3.60 o 
  -1  16   1       13.96       18.67      1.20 o 
   0  16   1        7.07       10.21      2.83 o 
   1  16   1       51.34       57.73      2.57 o 
   2  16   1       26.88       25.35      1.20 o 
   3  16   1        1.10        0.69      3.94 o 
   4  16   1        8.29        8.74      1.20 o 
  -4  17   1       14.28       18.67      1.37 o 
  -3  17   1       15.43       17.30      1.20 o 
  -2  17   1       46.40       50.36      2.06 o 
  -1  17   1       14.56       16.45      1.20 o 
   0  17   1       12.92       13.84      1.37 o 
   1  17   1       12.95       10.96      1.20 o 
   2  17   1       97.74      105.01      4.28 o 
   3  17   1        0.16        3.77      3.94 o 
   4  17   1        5.81        7.19      4.28 o 
  -3  18   1      226.60      265.69      7.88 o 
  -2  18   1      135.94      152.12      6.34 o 
  -1  18   1        3.57        3.25      1.20 o 
   0  18   1        0.53        1.33      2.91 o 
   1  18   1       47.45       53.10      2.57 o 
   2  18   1      185.98      193.57      7.37 o 
   3  18   1      117.22      118.88      5.65 o 
  -2  19   1        8.99        3.43      4.63 o 
  -1  19   1        0.41       -4.45      4.45 o 
   0  19   1       10.85       11.72      1.88 o 
   1  19   1       43.29       46.42      1.54 o 
  -8   0   2        2.11        1.71      1.03 o 
  -7   0   2      265.50      268.26      6.17 o 
  -6   0   2      223.31      251.30      5.31 o 
  -5   0   2      627.34      673.40      7.02 o 
  -4   0   2      118.20       95.24      2.91 o 
  -3   0   2     3184.91     3550.78     34.09 o 
  -2   0   2      189.95      223.38      2.91 o 
  -1   0   2    20452.27    17667.58     60.81 o 
   0   0   2     7869.48     8015.70     30.71 o 
   1   0   2       16.93       27.07      1.20 o 
   2   0   2        0.80       -0.34      1.88 o 
   3   0   2      634.20      686.24      6.85 o 
   4   0   2      149.28      141.67      4.28 o 
   5   0   2      723.91      713.99      8.91 o 
   6   0   2      237.67      222.35      6.17 o 
   7   0   2      110.05      110.66      4.45 o 
   8   0   2        2.20       -3.43      4.45 o 
  -8   1   2       27.70       30.66      1.20 o 
  -7   1   2      446.08      411.13      7.19 o 
  -6   1   2      149.40      124.02      4.11 o 
  -5   1   2      124.07      115.12      3.60 o 
  -4   1   2     1154.84     1248.80      8.22 o 
  -3   1   2       35.16       28.09      1.37 o 
  -2   1   2     1885.84     1847.51      7.54 o 
  -1   1   2      439.26      371.56      3.43 o 
   0   1   2    11227.75    11118.16     36.58 o 
   1   1   2      601.09      592.71      4.97 o 
   2   1   2      360.35      364.19      4.63 o 
   3   1   2      156.67      177.98      3.94 o 
   4   1   2       77.89       82.57      3.43 o 
   5   1   2      113.64      120.77      4.28 o 
   6   1   2       46.12       44.37      1.88 o 
   7   1   2        1.20        4.63      3.60 o 
   8   1   2       49.71       52.08      2.57 o 
  -8   2   2        0.06        1.88      3.08 o 
  -7   2   2      108.67      133.27      4.63 o 
  -6   2   2      129.66      132.08      4.28 o 
  -5   2   2      110.15      114.26      3.60 o 
  -4   2   2      176.59      185.35      3.77 o 
  -3   2   2      121.21      119.74      2.74 o 
  -2   2   2     6728.91     6777.63     43.00 o 
  -1   2   2       13.36       12.16      0.51 o 
   0   2   2      368.48      348.45      8.22 o 
   1   2   2      221.01      279.74      3.60 o 
   2   2   2     1025.37     1009.66      7.37 o 
   3   2   2      980.11     1006.92      8.39 o 
   4   2   2      129.88      128.14      3.94 o 
   5   2   2        6.05        6.34      0.86 o 
   6   2   2       86.62       80.34      3.43 o 
   7   2   2        0.36        6.34      3.43 o 
   8   2   2        1.34       -3.25      4.45 o 
  -9   3   2       25.14       26.04      1.20 o 
  -8   3   2        6.12        3.77      3.43 o 
  -7   3   2        2.38        1.03      0.86 o 
  -6   3   2       71.65       76.92      3.25 o 
  -5   3   2      130.73      123.51      3.77 o 
  -4   3   2      221.31      214.81      3.94 o 
  -3   3   2       99.28       83.08      2.57 o 
  -2   3   2       69.86       66.47      2.23 o 
  -1   3   2      186.31      184.32      2.91 o 
   0   3   2      504.52      506.80      3.15 o 
   1   3   2        5.85        7.02      0.51 o 
   2   3   2      482.38      515.45      5.65 o 
   3   3   2      200.70      190.49      4.11 o 
   4   3   2       48.47       49.51      2.06 o 
   5   3   2      231.41      227.83      5.65 o 
   6   3   2        0.85        5.65      3.08 o 
   7   3   2       20.41       26.55      1.20 o 
   8   3   2       14.43       15.25      1.37 o 
  -9   4   2        1.84        1.71      1.20 o 
  -8   4   2        0.30        3.60      3.43 o 
  -7   4   2       14.12       12.85      0.86 o 
  -6   4   2       85.38       99.87      3.94 o 
  -5   4   2      205.97      215.33      4.63 o 
  -4   4   2        2.51        2.74      1.88 o 
  -3   4   2        1.86       -1.88      1.88 o 
  -2   4   2     1286.45     1282.21      7.37 o 
  -1   4   2     1606.37     1613.00      7.88 o 
   0   4   2      215.40      240.34      2.42 o 
   1   4   2      348.82      396.74      4.63 o 
   2   4   2      179.19      181.07      3.77 o 
   3   4   2        7.63        5.65      0.69 o 
   4   4   2       67.58       67.32      2.91 o 
   5   4   2      256.04      257.47      6.00 o 
   6   4   2      108.75      103.12      4.28 o 
   7   4   2       67.95       62.87      2.57 o 
  -9   5   2        4.55        6.17      3.77 o 
  -8   5   2       82.18       80.86      3.77 o 
  -7   5   2        0.01        1.71      2.91 o 
  -6   5   2        0.01       -1.20      2.74 o 
  -5   5   2      147.25      145.09      3.94 o 
  -4   5   2      133.97      143.55      3.60 o 
  -3   5   2       53.34       65.95      2.74 o 
  -2   5   2        0.94        1.37      0.51 o 
  -1   5   2       12.68       18.67      0.69 o 
   0   5   2       18.31       17.13      0.48 o 
   1   5   2      359.20      354.43      4.63 o 
   2   5   2       38.23       42.31      1.88 o 
   3   5   2       74.80       77.09      3.08 o 
   4   5   2      103.64      101.07      4.11 o 
   5   5   2       16.97       14.90      1.03 o 
   6   5   2       28.02       30.15      1.37 o 
   7   5   2       24.05       28.44      1.37 o 
  -9   6   2       17.09       14.90      1.20 o 
  -8   6   2       17.94       15.93      1.03 o 
  -7   6   2       38.21       36.15      1.03 o 
  -6   6   2       77.39       73.83      3.08 o 
  -5   6   2       52.03       48.99      1.88 o 
  -4   6   2      463.30      448.99      6.00 o 
  -3   6   2      292.40      262.61      4.45 o 
  -2   6   2       33.69       35.63      1.37 o 
  -1   6   2     1646.90     1664.39      9.08 o 
   0   6   2        3.70        6.43      0.36 o 
   1   6   2        1.70        2.74      2.06 o 
   2   6   2      452.70      460.98      5.82 o 
   3   6   2        3.77        0.17      2.23 o 
   4   6   2       17.55       15.93      0.86 o 
   5   6   2       67.57       60.13      2.57 o 
   6   6   2        1.58        4.11      3.43 o 
   7   6   2        0.33        3.08      3.77 o 
  -9   7   2       12.77        8.05      1.37 o 
  -8   7   2       27.86       31.18      1.37 o 
  -7   7   2       14.89       12.68      1.03 o 
  -6   7   2       45.07       35.97      1.88 o 
  -5   7   2      169.05      168.56      4.63 o 
  -4   7   2      531.93      528.47      6.68 o 
  -3   7   2       98.69      117.34      3.43 o 
  -2   7   2        0.12        3.25      1.88 o 
  -1   7   2      168.77      169.93      3.60 o 
   0   7   2      119.94      130.28      3.25 o 
   1   7   2        0.44       -2.06      2.06 o 
   2   7   2      255.64      262.78      4.80 o 
   3   7   2        2.55        1.37      2.40 o 
   4   7   2      126.35      106.38      4.28 o 
   5   7   2      288.91      259.18      6.51 o 
   6   7   2       17.99       18.50      1.20 o 
   7   7   2       10.36       15.59      1.20 o 
  -9   8   2       12.57        1.54      4.80 o 
  -8   8   2       65.79       66.47      2.40 o 
  -7   8   2      347.12      319.65      7.19 o 
  -6   8   2        0.01       -0.86      2.91 o 
  -5   8   2      958.79      868.00      9.42 o 
  -4   8   2       14.83       21.24      0.86 o 
  -3   8   2      173.56      167.36      4.11 o 
  -2   8   2        0.59        0.00      2.06 o 
  -1   8   2      483.96      496.78      6.00 o 
   0   8   2        1.41        2.53      0.65 o 
   1   8   2      826.25      844.53      7.88 o 
   2   8   2       32.91       29.46      1.20 o 
   3   8   2      371.00      361.62      6.34 o 
   4   8   2       21.58       17.99      0.86 o 
   5   8   2       35.61       32.89      1.37 o 
   6   8   2       19.69       18.16      1.20 o 
   7   8   2        0.67       -2.74      4.11 o 
  -8   9   2        3.42        2.57      4.11 o 
  -7   9   2      130.40      115.46      4.97 o 
  -6   9   2        0.25        1.20      3.08 o 
  -5   9   2      287.60      306.46      6.17 o 
  -4   9   2        5.59        6.68      0.86 o 
  -3   9   2      113.23      106.72      3.60 o 
  -2   9   2      518.70      564.62      6.68 o 
  -1   9   2      104.03      107.75      3.43 o 
   0   9   2        9.32        9.94      0.94 o 
   1   9   2      105.31      107.92      3.77 o 
   2   9   2      207.87      195.46      4.80 o 
   3   9   2       69.73       61.84      2.91 o 
   4   9   2      411.63      386.80      7.19 o 
   5   9   2       34.14       37.34      1.71 o 
   6   9   2       36.34       34.95      1.54 o 
   7   9   2        3.90       -2.74      4.45 o 
  -8  10   2       97.20      110.32      4.63 o 
  -7  10   2       51.22       50.02      1.88 o 
  -6  10   2        2.05       -3.25      3.25 o 
  -5  10   2       82.68       81.37      3.77 o 
  -4  10   2       36.93       32.03      1.20 o 
  -3  10   2      902.79      830.31      8.91 o 
  -2  10   2       24.76       23.64      1.03 o 
  -1  10   2      722.33      720.85      8.05 o 
   0  10   2      103.97      116.06      2.79 o 
   1  10   2       27.74       31.35      1.54 o 
   2  10   2       21.55       16.27      0.86 o 
   3  10   2      179.55      187.75      5.31 o 
   4  10   2        4.20       -0.51      3.08 o 
   5  10   2       94.21       93.36      3.60 o 
   6  10   2      149.95      135.16      5.65 o 
  -8  11   2      131.69      138.93      5.82 o 
  -7  11   2        1.58        0.51      3.60 o 
  -6  11   2       29.21       22.78      1.03 o 
  -5  11   2        1.41        0.00      3.08 o 
  -4  11   2       29.45       23.13      0.86 o 
  -3  11   2      103.93      107.06      3.94 o 
  -2  11   2       12.90        2.23      2.74 o 
  -1  11   2      230.39      243.42      5.31 o 
   0  11   2      536.26      507.77     10.11 o 
   1  11   2      223.15      213.62      5.14 o 
   2  11   2      837.68      776.01      9.42 o 
   3  11   2      196.04      189.12      5.48 o 
   4  11   2      246.33      240.34      6.51 o 
   5  11   2       72.53       70.75      2.91 o 
   6  11   2       40.31       46.25      1.71 o 
  -7  12   2        0.92        5.48      3.77 o 
  -6  12   2       28.13       23.47      1.20 o 
  -5  12   2      329.34      321.54      7.19 o 
  -4  12   2       23.27       20.04      1.03 o 
  -3  12   2      251.03      227.32      5.65 o 
  -2  12   2      332.40      293.61      6.17 o 
  -1  12   2      138.47      118.54      4.28 o 
   0  12   2      101.49       99.16      3.43 o 
   1  12   2      618.54      630.57      8.57 o 
   2  12   2      314.95      314.86      6.68 o 
   3  12   2       73.53       62.18      2.74 o 
   4  12   2      163.23      171.99      6.00 o 
   5  12   2        0.58        1.71      3.77 o 
   6  12   2       12.85       15.76      1.37 o 
  -7  13   2        0.25        0.86      3.77 o 
  -6  13   2        0.18        5.65      3.60 o 
  -5  13   2      334.81      359.05      7.88 o 
  -4  13   2       37.15       38.54      1.71 o 
  -3  13   2       93.56      101.41      3.94 o 
  -2  13   2        0.24       -0.51      2.91 o 
  -1  13   2      135.85      122.14      4.63 o 
   0  13   2      368.06      367.05      6.68 o 
   1  13   2        7.75        7.71      0.86 o 
   2  13   2       40.30       40.77      1.54 o 
   3  13   2       11.05        8.22      1.03 o 
   4  13   2       13.52       14.22      1.20 o 
   5  13   2       12.80        6.68      4.28 o 
  -7  14   2      125.71      124.71      4.80 o 
  -6  14   2       39.05       41.63      1.54 o 
  -5  14   2      148.47      158.28      6.00 o 
  -4  14   2       61.55       56.36      2.40 o 
  -3  14   2      570.78      571.81      9.25 o 
  -2  14   2      417.26      409.59      7.88 o 
  -1  14   2      262.87      286.25      6.68 o 
   0  14   2      130.52      114.77      5.40 o 
   1  14   2       44.76       49.51      2.40 o 
   2  14   2       34.67       31.35      1.20 o 
   3  14   2       41.33       48.65      2.06 o 
   4  14   2       13.00       16.96      1.20 o 
   5  14   2        8.55       11.13      1.20 o 
  -6  15   2        1.99       -4.28      4.28 o 
  -5  15   2       42.25       49.16      2.06 o 
  -4  15   2       23.32       20.73      1.20 o 
  -3  15   2        8.07        5.14      1.03 o 
  -2  15   2       45.13       47.28      2.23 o 
  -1  15   2       45.21       43.68      1.88 o 
   0  15   2       91.21      100.42      3.17 o 
   1  15   2        6.53        6.51      3.77 o 
   2  15   2      110.93      125.05      5.31 o 
   3  15   2       73.91       80.34      3.25 o 
   4  15   2        0.68        2.06      3.77 o 
  -5  16   2      107.27      104.84      4.63 o 
  -4  16   2       44.16       43.26      1.33 o 
  -3  16   2       55.74       63.55      2.57 o 
  -2  16   2      108.08      107.06      3.94 o 
  -1  16   2        0.12        4.45      3.25 o 
   0  16   2       76.88       76.25      4.28 o 
   1  16   2      246.85      237.08      7.19 o 
   2  16   2        2.85        6.17      3.60 o 
   3  16   2       65.70       67.15      2.57 o 
   4  16   2       17.74       15.25      1.37 o 
  -5  17   2       32.97       29.46      1.37 o 
  -4  17   2       13.30       12.68      1.20 o 
  -3  17   2       54.56       54.47      2.06 o 
  -2  17   2        2.77        0.69      3.94 o 
  -1  17   2       27.23       29.46      1.20 o 
   0  17   2        2.95       -0.86      2.91 o 
   1  17   2        0.37       -1.37      4.11 o 
   2  17   2       51.67       57.56      2.23 o 
   3  17   2       19.32       21.24      1.37 o 
  -3  18   2       12.68        6.51      4.45 o 
  -2  18   2       57.36       49.51      2.40 o 
  -1  18   2        9.16        9.94      1.20 o 
   0  18   2       25.01       24.47      1.71 o 
   1  18   2      177.27      180.90      7.19 o 
   2  18   2       21.00       20.56      1.37 o 
  -1  19   2       19.03       21.07      1.37 o 
   0  19   2       26.31       29.41      1.88 o 
  -7   1   3      228.45      221.50      5.48 o 
  -6   1   3        8.15        8.39      0.86 o 
  -5   1   3     1041.28     1016.52      8.74 o 
  -4   1   3      725.53      698.41      6.51 o 
  -3   1   3      278.68      258.84      3.94 o 
  -2   1   3     1174.67     1072.36      6.85 o 
  -1   1   3     2767.19     2865.91     31.18 o 
   0   1   3      393.09      354.54      3.03 o 
   1   1   3      276.50      275.97      4.28 o 
   2   1   3      474.33      479.65      5.82 o 
   3   1   3      825.95      815.75      8.39 o 
   4   1   3       90.78       96.44      3.94 o 
   5   1   3      498.67      481.53      8.05 o 
   6   1   3       23.97       23.64      1.20 o 
   7   1   3        0.02        1.20      4.11 o 
  -7   2   3       11.06        8.74      0.86 o 
  -6   2   3       19.41       12.16      0.86 o 
  -5   2   3      439.45      463.55      6.17 o 
  -4   2   3        0.23        2.23      1.88 o 
  -3   2   3       46.47       58.76      2.40 o 
  -2   2   3      631.77      612.41      5.31 o 
  -1   2   3      748.26      753.74      5.82 o 
   0   2   3       56.10       53.74      1.63 o 
   1   2   3      937.64      989.45      7.54 o 
   2   2   3       64.20       52.42      2.23 o 
   3   2   3        1.64        0.51      2.57 o 
   4   2   3       20.94       17.64      0.86 o 
   5   2   3      128.75      137.56      5.14 o 
   6   2   3       69.87       73.32      2.91 o 
   7   2   3        2.17        4.45      3.94 o 
  -8   3   3      151.58      149.72      5.65 o 
  -7   3   3       95.88       91.48      3.60 o 
  -6   3   3      111.52      106.89      3.94 o 
  -5   3   3      853.82      850.87      8.22 o 
  -4   3   3        0.42        1.03      1.88 o 
  -3   3   3      695.83      654.21      6.00 o 
  -2   3   3      800.07      759.39      6.17 o 
  -1   3   3       84.35       64.24      2.40 o 
   0   3   3     1188.87     1228.12      9.08 o 
   1   3   3      627.74      593.40      6.00 o 
   2   3   3      180.45      163.77      3.94 o 
   3   3   3     1156.48     1110.90      9.94 o 
   4   3   3        1.79        0.17      2.57 o 
   5   3   3      590.36      556.74      8.91 o 
   6   3   3      210.49      197.68      6.85 o 
   7   3   3       89.88       91.13      3.60 o 
  -8   4   3       68.11       81.37      3.25 o 
  -7   4   3       24.64       31.86      1.54 o 
  -6   4   3      290.85      296.18      5.82 o 
  -5   4   3      193.34      179.01      4.45 o 
  -4   4   3        3.37       -0.34      2.06 o 
  -3   4   3      123.96      135.16      3.25 o 
  -2   4   3      534.16      544.06      5.48 o 
  -1   4   3        5.28        7.71      0.51 o 
   0   4   3       34.66       33.14      1.02 o 
   1   4   3      477.08      500.72      5.82 o 
   2   4   3      229.92      234.17      4.63 o 
   3   4   3       29.92       34.95      1.37 o 
   4   4   3        0.63        0.17      2.74 o 
   5   4   3      180.43      175.59      5.65 o 
   6   4   3       15.68       16.62      1.20 o 
   7   4   3        5.86        7.19      4.28 o 
  -9   5   3        3.15        1.54      1.20 o 
  -8   5   3      494.70      470.74      8.74 o 
  -7   5   3        1.09        2.23      2.91 o 
  -6   5   3        9.66        9.59      0.86 o 
  -5   5   3       61.52       65.95      2.40 o 
  -4   5   3      663.47      693.27      7.19 o 
  -3   5   3      157.44      200.43      3.94 o 
  -2   5   3     1542.65     1517.58      9.25 o 
  -1   5   3      457.04      443.68      5.14 o 
   0   5   3      843.75      811.86      6.17 o 
   1   5   3      142.18      119.74      3.43 o 
   2   5   3     1320.20     1313.56     10.28 o 
   3   5   3      230.46      211.56      5.14 o 
   4   5   3      266.56      287.79      6.17 o 
   5   5   3       92.91       88.39      3.94 o 
   6   5   3      104.04      114.94      4.63 o 
   7   5   3       12.15       11.82      1.20 o 
  -9   6   3       20.20       18.16      1.20 o 
  -8   6   3      160.49      168.73      6.00 o 
  -7   6   3       54.81       39.91      2.06 o 
  -6   6   3      304.58      267.58      5.82 o 
  -5   6   3        1.98        4.80      0.69 o 
  -4   6   3        9.46       10.79      0.69 o 
  -3   6   3      350.35      351.86      5.14 o 
  -2   6   3        0.02        0.17      0.51 o 
  -1   6   3      106.46      101.58      3.08 o 
   0   6   3       64.56       61.01      1.70 o 
   1   6   3        4.88        1.54      2.06 o 
   2   6   3       23.53       23.30      1.03 o 
   3   6   3       34.30       31.69      1.37 o 
   4   6   3       73.97       76.57      3.08 o 
   5   6   3       40.49       38.89      1.88 o 
   6   6   3        9.80        9.59      1.20 o 
  -9   7   3       14.53       14.22      1.20 o 
  -8   7   3      142.39      144.24      5.82 o 
  -7   7   3      351.58      325.82      7.19 o 
  -6   7   3      127.04      147.49      4.80 o 
  -5   7   3     1866.23     1827.30     13.19 o 
  -4   7   3      422.08      425.69      6.17 o 
  -3   7   3      737.59      745.51      7.54 o 
  -2   7   3        4.11        1.88      2.06 o 
  -1   7   3     1167.60     1151.33      8.91 o 
   0   7   3        0.83       -0.07      2.57 o 
   1   7   3       89.56       80.51      3.43 o 
   2   7   3        1.28        1.37      2.57 o 
   3   7   3      318.05      286.08      6.00 o 
   4   7   3      532.21      500.38      8.22 o 
   5   7   3      377.38      350.14      7.88 o 
   6   7   3        1.01        3.08      4.11 o 
  -9   8   3        5.04        8.05      4.45 o 
  -8   8   3        1.52       -1.54      3.60 o 
  -7   8   3        0.51       -2.23      3.25 o 
  -6   8   3      244.58      243.25      6.00 o 
  -5   8   3     1133.63     1089.32     10.62 o 
  -4   8   3       18.14       17.47      0.86 o 
  -3   8   3       44.97       46.94      2.23 o 
  -2   8   3     1883.75     1823.19     11.65 o 
  -1   8   3       72.06       71.95      3.08 o 
   0   8   3      206.98      211.46      7.45 o 
   1   8   3     1578.31     1596.38     11.65 o 
   2   8   3        0.06        1.03      0.69 o 
   3   8   3        4.88        0.86      3.08 o 
   4   8   3       79.69       82.57      3.43 o 
   5   8   3       31.96       32.03      1.37 o 
   6   8   3       17.17       18.50      1.20 o 
  -9   9   3      122.71      137.04      5.65 o 
  -8   9   3      116.37      108.95      4.80 o 
  -7   9   3        1.31       -1.71      3.60 o 
  -6   9   3       88.56       82.23      3.08 o 
  -5   9   3        2.11        0.86      2.91 o 
  -4   9   3       51.74       52.42      1.88 o 
  -3   9   3      149.94      127.45      4.11 o 
  -2   9   3      483.11      485.65      6.68 o 
  -1   9   3       65.87       59.79      2.57 o 
   0   9   3      138.58      129.71      3.68 o 
   1   9   3      125.05      109.98      4.28 o 
   2   9   3       19.44       20.90      1.20 o 
   3   9   3      110.19      102.27      4.28 o 
   4   9   3      152.52      176.96      5.82 o 
   5   9   3       19.46       19.53      1.20 o 
   6   9   3        2.22       -0.86      4.28 o 
  -8  10   3        0.74       -1.71      3.94 o 
  -7  10   3      113.61      107.75      4.63 o 
  -6  10   3        0.59        0.17      2.91 o 
  -5  10   3      168.40      171.65      5.31 o 
  -4  10   3       12.27       13.70      0.86 o 
  -3  10   3       40.01       35.97      1.54 o 
  -2  10   3      255.16      243.42      5.31 o 
  -1  10   3      200.82      238.45      5.14 o 
   0  10   3        1.77        3.68      1.82 o 
   1  10   3      564.20      534.13      7.71 o 
   2  10   3       86.77       83.25      3.08 o 
   3  10   3       34.20       34.26      1.03 o 
   4  10   3        0.13       -0.86      3.60 o 
   5  10   3       15.42        6.68      4.28 o 
   6  10   3        0.00        2.57      4.11 o 
  -8  11   3        0.65        3.77      4.11 o 
  -7  11   3       32.46       34.60      1.20 o 
  -6  11   3       25.29       27.24      1.20 o 
  -5  11   3        6.31        6.85      0.86 o 
  -4  11   3       45.59       50.53      1.88 o 
  -3  11   3        3.80        1.88      2.74 o 
  -2  11   3        1.76        0.34      2.74 o 
  -1  11   3      252.41      254.04      5.48 o 
   0  11   3        7.34        2.85      2.12 o 
   1  11   3      399.71      395.03      7.19 o 
   2  11   3       90.08       87.54      2.06 o 
   3  11   3       87.60       85.65      3.60 o 
   4  11   3       37.24       38.03      1.71 o 
   5  11   3       66.93       70.58      2.57 o 
  -8  12   3        2.80       -0.34      1.37 o 
  -7  12   3       48.17       45.40      1.88 o 
  -6  12   3        6.71        5.14      3.77 o 
  -5  12   3      170.09      156.06      5.48 o 
  -4  12   3       42.11       38.20      1.71 o 
  -3  12   3       11.79        7.88      0.86 o 
  -2  12   3       24.62       24.33      1.20 o 
  -1  12   3        5.35        7.54      0.86 o 
   0  12   3      299.16      298.02     11.82 o 
   1  12   3       93.05       89.42      4.11 o 
   2  12   3       36.39       39.40      1.71 o 
   3  12   3        0.41       -1.03      3.43 o 
   4  12   3       14.10       16.27      1.20 o 
   5  12   3        0.33        2.91      4.11 o 
  -7  13   3        0.26        5.65      4.11 o 
  -6  13   3      164.05      170.79      6.68 o 
  -5  13   3        8.76        7.02      1.03 o 
  -4  13   3      370.77      344.32      7.88 o 
  -3  13   3       34.22       33.23      1.20 o 
  -2  13   3      200.23      192.37      5.65 o 
  -1  13   3        5.79        5.14      0.86 o 
   0  13   3      134.01      131.81      3.57 o 
   1  13   3       67.20       71.60      2.91 o 
   2  13   3       72.98       70.58      2.74 o 
   3  13   3        2.12       -2.74      3.94 o 
   4  13   3       15.10       18.33      1.20 o 
  -7  14   3        5.79        4.45      1.20 o 
  -6  14   3       59.67       57.04      2.40 o 
  -5  14   3      111.14      111.69      5.14 o 
  -4  14   3       13.91       16.10      1.20 o 
  -3  14   3       41.31       37.00      1.54 o 
  -2  14   3      307.18      302.52      7.19 o 
  -1  14   3        0.84        0.00      3.43 o 
   0  14   3       56.96       51.27      5.31 o 
   1  14   3      223.75      221.84      6.68 o 
   2  14   3       26.63       21.24      1.20 o 
   3  14   3       18.64       16.96      1.20 o 
   4  14   3        9.81        7.54      4.28 o 
  -6  15   3       66.33       61.84      2.40 o 
  -5  15   3        0.64        4.45      3.60 o 
  -4  15   3       49.41       43.68      1.54 o 
  -3  15   3       42.88       41.28      1.71 o 
  -2  15   3        2.54       -2.57      3.60 o 
  -1  15   3      137.79      153.49      5.82 o 
   0  15   3       18.22       22.10      0.85 o 
   1  15   3      183.24      185.52      6.51 o 
   2  15   3        2.47        2.91      3.60 o 
   3  15   3        2.46        3.43      3.77 o 
  -5  16   3       46.19       46.59      1.71 o 
  -4  16   3        9.14        9.42      1.20 o 
  -3  16   3       16.34       14.73      1.20 o 
  -2  16   3        0.06        4.80      3.43 o 
  -1  16   3       61.15       64.24      2.57 o 
   0  16   3        6.42        3.77      2.91 o 
   1  16   3       62.23       65.10      3.43 o 
   2  16   3       14.37       15.42      1.20 o 
   3  16   3        0.02       -3.94      4.11 o 
  -4  17   3        2.50        3.25      1.20 o 
  -3  17   3      104.97      110.49      4.45 o 
  -2  17   3        5.00        4.80      3.94 o 
  -1  17   3        0.52        2.91      3.94 o 
   0  17   3        7.51        7.54      0.85 o 
   1  17   3       59.27       63.90      2.91 o 
   2  17   3       15.47        8.22      4.63 o 
  -3  18   3      101.39      121.97      4.97 o 
  -2  18   3       15.99       18.67      1.37 o 
  -1  18   3       13.26       13.70      1.37 o 
   0  18   3       25.14       24.08      1.54 o 
  -7   0   4      520.18      519.39      8.05 o 
  -6   0   4      458.55      498.84      7.19 o 
  -5   0   4      238.15      213.44      4.80 o 
  -4   0   4     4590.94     4697.32     17.47 o 
  -3   0   4       10.22       13.88      0.69 o 
  -2   0   4      732.64      796.05      6.85 o 
  -1   0   4       13.40       10.28      0.69 o 
   0   0   4      196.85      219.69      2.97 o 
   1   0   4        1.77        0.51      2.06 o 
   2   0   4       38.83       35.46      1.54 o 
   3   0   4      137.87      134.47      4.45 o 
   4   0   4      110.13      114.26      4.63 o 
   5   0   4        0.00        5.14      3.43 o 
   6   0   4       59.19       60.30      2.57 o 
  -7   1   4      239.17      220.13      5.48 o 
  -6   1   4      290.69      293.96      5.82 o 
  -5   1   4       57.03       56.87      2.23 o 
  -4   1   4      147.38      154.34      3.94 o 
  -3   1   4      456.81      476.05      5.65 o 
  -2   1   4        0.04        0.86      1.88 o 
  -1   1   4     3784.19     4331.93     45.22 o 
   0   1   4     1010.01     1079.58      5.94 o 
   1   1   4        0.18       -1.71      2.23 o 
   2   1   4       46.36       46.94      2.23 o 
   3   1   4       59.91       62.35      2.74 o 
   4   1   4       65.27       71.09      2.91 o 
   5   1   4      206.53      196.83      6.34 o 
   6   1   4       89.14       81.54      3.94 o 
  -7   2   4        5.52        0.69      3.08 o 
  -6   2   4      115.47      120.08      4.28 o 
  -5   2   4      334.67      338.84      5.65 o 
  -4   2   4      199.00      189.63      4.11 o 
  -3   2   4      283.50      302.35      4.63 o 
  -2   2   4     2886.86     2799.45     12.68 o 
  -1   2   4      677.51      672.20      6.51 o 
   0   2   4      276.73      285.64      4.80 o 
   1   2   4      930.39      911.68      8.39 o 
   2   2   4      697.63      656.09      7.71 o 
   3   2   4      224.12      221.15      5.48 o 
   4   2   4      199.68      198.20      5.82 o 
   5   2   4       35.56       33.06      1.54 o 
   6   2   4        7.78        6.68      1.20 o 
  -8   3   4        0.51        1.20      3.25 o 
  -7   3   4       25.56       24.33      1.20 o 
  -6   3   4      219.19      236.57      5.31 o 
  -5   3   4       10.81       13.02      0.69 o 
  -4   3   4       37.56       40.09      1.71 o 
  -3   3   4        1.66        2.74      2.06 o 
  -2   3   4       86.59       89.59      3.08 o 
  -1   3   4      344.29      361.28      5.14 o 
   0   3   4       35.61       33.24      0.97 o 
   1   3   4       36.38       41.11      1.71 o 
   2   3   4        3.68        2.06      2.74 o 
   3   3   4        4.00        3.43      2.91 o 
   4   3   4       17.96       18.67      1.03 o 
   5   3   4       51.11       45.05      1.88 o 
   6   3   4       42.53       42.65      1.71 o 
  -8   4   4       28.57       25.35      1.37 o 
  -7   4   4       19.51       17.47      1.03 o 
  -6   4   4        9.64       12.33      0.86 o 
  -5   4   4      202.00      198.71      4.63 o 
  -4   4   4      943.89      954.85      8.57 o 
  -3   4   4        0.32        1.20      2.06 o 
  -2   4   4     1287.85     1240.92      8.91 o 
  -1   4   4      525.15      485.82      5.82 o 
   0   4   4        4.88        6.48      0.60 o 
   1   4   4      617.96      619.26      7.37 o 
   2   4   4      558.77      515.80      7.19 o 
   3   4   4      171.77      171.82      5.14 o 
   4   4   4      208.14      196.66      5.82 o 
   5   4   4      171.02      172.85      6.34 o 
   6   4   4        8.68       10.11      1.20 o 
  -9   5   4       19.93       20.73      1.20 o 
  -8   5   4        4.84        2.40      3.60 o 
  -7   5   4       61.49       61.50      2.40 o 
  -6   5   4        3.14        2.91      0.86 o 
  -5   5   4      237.05      219.78      4.97 o 
  -4   5   4      318.72      298.58      5.31 o 
  -3   5   4       61.71       58.59      2.40 o 
  -2   5   4      216.26      217.04      4.45 o 
  -1   5   4      186.02      185.01      3.94 o 
   0   5   4      435.43      449.59      7.88 o 
   1   5   4       15.51       13.88      0.86 o 
   2   5   4       96.88      101.41      4.11 o 
   3   5   4      161.46      162.74      4.97 o 
   4   5   4       21.22       19.70      1.03 o 
   5   5   4        9.24       11.31      1.20 o 
   6   5   4       58.98       63.72      2.57 o 
  -9   6   4       18.04       18.50      1.20 o 
  -8   6   4      118.30      114.43      4.45 o 
  -7   6   4      130.93      137.21      5.14 o 
  -6   6   4      162.28      164.79      4.97 o 
  -5   6   4      203.16      209.16      5.14 o 
  -4   6   4      643.31      627.14      7.54 o 
  -3   6   4        5.06        7.37      0.69 o 
  -2   6   4      690.14      662.77      7.19 o 
  -1   6   4       48.97       41.46      1.71 o 
   0   6   4       33.80       31.18      1.03 o 
   1   6   4      124.99      120.26      4.11 o 
   2   6   4       67.42       54.99      2.57 o 
   3   6   4        0.05       -1.71      3.08 o 
   4   6   4      111.71      110.32      4.45 o 
   5   6   4        0.11        4.97      3.60 o 
   6   6   4       38.76       33.40      1.54 o 
  -9   7   4        6.58        6.00      1.20 o 
  -8   7   4        2.37        1.37      1.03 o 
  -7   7   4      193.61      173.19      6.00 o 
  -6   7   4      152.65      144.92      5.14 o 
  -5   7   4      393.33      363.34      6.34 o 
  -4   7   4        6.24        7.02      0.86 o 
  -3   7   4       11.53       11.99      0.86 o 
  -2   7   4       16.28       14.22      0.69 o 
  -1   7   4       38.44       39.23      1.54 o 
   0   7   4       70.16       64.49      1.87 o 
   1   7   4       71.01       68.18      2.91 o 
   2   7   4        1.79        0.86      2.74 o 
   3   7   4      266.13      261.75      6.34 o 
   4   7   4       25.24       21.07      1.20 o 
   5   7   4       17.73       13.53      1.20 o 
  -9   8   4       50.20       56.19      2.23 o 
  -8   8   4      160.35      157.43      6.17 o 
  -7   8   4       23.63       27.24      1.20 o 
  -6   8   4      258.96      270.32      6.51 o 
  -5   8   4        1.39        4.80      2.74 o 
  -4   8   4      175.50      172.67      4.80 o 
  -3   8   4       11.64       11.82      0.69 o 
  -2   8   4       77.73       73.66      3.08 o 
  -1   8   4      138.16      140.81      4.28 o 
   0   8   4      323.71      327.93      4.24 o 
   1   8   4        9.38       10.45      0.86 o 
   2   8   4      224.41      218.07      5.65 o 
   3   8   4        1.84        1.54      0.86 o 
   4   8   4        1.44        2.91      3.25 o 
   5   8   4       33.24       31.69      1.54 o 
  -9   9   4        5.26        4.97      1.37 o 
  -8   9   4       14.76       16.96      1.20 o 
  -7   9   4        4.07       -1.20      3.60 o 
  -6   9   4       22.38       25.87      1.03 o 
  -5   9   4       53.62       45.74      2.23 o 
  -4   9   4        4.42        3.43      2.74 o 
  -3   9   4        3.92        3.77      2.57 o 
  -2   9   4       86.91       93.02      3.60 o 
  -1   9   4        5.62        3.94      2.74 o 
   0   9   4       83.30       88.89      3.08 o 
   1   9   4       58.22       62.18      2.40 o 
   2   9   4        3.13        2.23      2.91 o 
   3   9   4        8.24        8.05      1.03 o 
   4   9   4       97.03       90.62      3.77 o 
   5   9   4        9.90        9.08      1.20 o 
  -8  10   4       49.49       57.04      2.40 o 
  -7  10   4       21.93       19.53      1.20 o 
  -6  10   4        0.07        2.23      3.25 o 
  -5  10   4      250.29      252.50      6.17 o 
  -4  10   4      154.57      156.40      4.97 o 
  -3  10   4        8.58        8.05      0.86 o 
  -2  10   4      599.68      610.36      8.39 o 
  -1  10   4        7.07        8.05      0.86 o 
   0  10   4       20.20       21.88      1.46 o 
   1  10   4      257.13      247.02      6.00 o 
   2  10   4      114.07      111.35      4.28 o 
   3  10   4       51.67       48.99      2.23 o 
   4  10   4      350.82      341.41      8.39 o 
   5  10   4       62.26       68.69      2.91 o 
  -8  11   4      154.67      168.56      6.85 o 
  -7  11   4       63.92       65.95      2.74 o 
  -6  11   4       37.04       31.18      1.20 o 
  -5  11   4       95.60      101.75      3.77 o 
  -4  11   4      264.88      264.49      6.17 o 
  -3  11   4      355.23      334.73      6.68 o 
  -2  11   4       49.92       43.85      1.71 o 
  -1  11   4       17.92       17.99      0.86 o 
   0  11   4      285.86      270.00      4.54 o 
   1  11   4       23.53       22.95      1.20 o 
   2  11   4      547.96      535.67      9.08 o 
   3  11   4       44.65       45.91      1.88 o 
   4  11   4        4.54        5.31      4.11 o 
  -8  12   4        7.95        8.91      1.37 o 
  -7  12   4       18.73       18.16      1.20 o 
  -6  12   4       51.56       63.38      2.40 o 
  -5  12   4       78.54       81.54      3.08 o 
  -4  12   4        1.13       -3.25      3.25 o 
  -3  12   4      140.69      130.02      5.14 o 
  -2  12   4       19.72       20.21      1.03 o 
  -1  12   4      235.30      236.23      6.17 o 
   0  12   4      788.69      781.19      9.34 o 
   1  12   4        3.27        0.17      3.25 o 
   2  12   4      144.52      132.42      5.48 o 
   3  12   4       58.31       62.87      2.74 o 
   4  12   4       20.99       20.56      1.37 o 
  -7  13   4       98.08       98.16      4.63 o 
  -6  13   4       16.31       13.36      1.20 o 
  -5  13   4       72.02       83.25      3.43 o 
  -4  13   4        3.47       -0.86      3.60 o 
  -3  13   4      350.11      351.69      7.54 o 
  -2  13   4       77.06       68.35      3.43 o 
  -1  13   4      193.45      203.85      6.17 o 
   0  13   4       28.61       26.12      1.97 o 
   1  13   4        0.01        1.54      3.43 o 
   2  13   4       63.87       60.81      2.40 o 
   3  13   4       38.56       37.69      1.37 o 
   4  13   4        1.27       -1.71      4.45 o 
  -7  14   4        0.52       -3.77      4.45 o 
  -6  14   4       35.46       38.03      1.88 o 
  -5  14   4       55.87       53.96      2.23 o 
  -4  14   4       30.00       33.23      1.20 o 
  -3  14   4       99.36      103.12      3.60 o 
  -2  14   4        6.50        6.34      3.60 o 
  -1  14   4       20.35       21.93      1.20 o 
   0  14   4        3.74        4.37      2.54 o 
   1  14   4        0.21        3.25      3.77 o 
   2  14   4        0.15       -4.11      4.11 o 
   3  14   4       70.31       65.10      3.08 o 
  -6  15   4       11.31        8.22      1.37 o 
  -5  15   4       13.68       20.04      1.20 o 
  -4  15   4       12.24       13.02      1.20 o 
  -3  15   4       38.46       31.01      1.71 o 
  -2  15   4        5.36        4.11      1.03 o 
  -1  15   4       13.67       14.56      1.20 o 
   0  15   4       10.45        2.57      2.91 o 
   1  15   4        0.02       -1.20      1.20 o 
   2  15   4       53.78       48.99      2.06 o 
  -5  16   4        2.57        2.57      4.28 o 
  -4  16   4        0.42       -3.43      4.11 o 
  -3  16   4        5.62        4.63      1.20 o 
  -2  16   4        3.31        4.63      1.20 o 
  -1  16   4        2.16        6.17      3.77 o 
   0  16   4      140.79      141.65      4.30 o 
   1  16   4        1.51        1.20      4.28 o 
  -4  17   4       25.46       25.70      1.37 o 
  -3  17   4        0.00        2.91      3.94 o 
  -2  17   4        6.71        3.25      4.45 o 
  -1  17   4        0.16       -2.74      4.28 o 
   0  17   4        4.94        4.41      1.30 o 
  -8   1   5       37.21       35.80      1.37 o 
  -7   1   5       41.72       40.43      1.88 o 
  -6   1   5      150.71      155.54      4.80 o 
  -5   1   5        6.96        8.57      0.69 o 
  -4   1   5       34.82       31.86      1.20 o 
  -3   1   5        2.84        1.03      2.23 o 
  -2   1   5       35.23       42.14      1.71 o 
  -1   1   5      230.13      236.57      4.80 o 
   0   1   5        3.89        5.87      1.80 o 
   1   1   5       60.15       61.50      2.57 o 
   2   1   5       82.63       78.29      3.25 o 
   3   1   5      186.11      198.71      5.82 o 
   4   1   5       65.27       72.29      2.91 o 
   5   1   5        4.73        4.63      1.20 o 
  -8   2   5        1.18        1.20      1.03 o 
  -7   2   5       58.38       60.30      2.40 o 
  -6   2   5       18.89       22.78      0.86 o 
  -5   2   5       34.43       37.17      1.71 o 
  -4   2   5       87.19       79.66      3.25 o 
  -3   2   5       43.45       44.54      1.71 o 
  -2   2   5       16.26       19.70      0.69 o 
  -1   2   5        2.44       -1.20      2.40 o 
   0   2   5       98.45       99.76      4.03 o 
   1   2   5       27.45       31.52      1.37 o 
   2   2   5       10.48        8.74      0.86 o 
   3   2   5        4.17        5.31      0.86 o 
   4   2   5        0.05       -3.60      3.60 o 
   5   2   5       45.63       44.03      2.06 o 
  -8   3   5       17.21       20.21      1.03 o 
  -7   3   5       17.57       16.45      1.03 o 
  -6   3   5       77.21       75.89      3.08 o 
  -5   3   5       11.70        0.69      3.08 o 
  -4   3   5       10.89       12.16      0.69 o 
  -3   3   5        0.41       -2.57      2.57 o 
  -2   3   5        1.28        1.37      2.40 o 
  -1   3   5      395.50      401.02      6.00 o 
   0   3   5        3.56        1.70      2.31 o 
   1   3   5        0.47        0.34      2.57 o 
   2   3   5      458.03      461.66      7.54 o 
   3   3   5       74.26       75.72      3.08 o 
   4   3   5       30.55       31.01      1.20 o 
   5   3   5      168.21      168.73      6.68 o 
  -9   4   5       73.04       70.75      3.08 o 
  -8   4   5        0.00       -3.43      3.43 o 
  -7   4   5      202.52      210.19      5.82 o 
  -6   4   5       40.58       41.11      2.06 o 
  -5   4   5       64.60       62.87      2.74 o 
  -4   4   5      232.19      219.61      4.97 o 
  -3   4   5       26.28       26.38      1.20 o 
  -2   4   5       26.52       28.95      1.20 o 
  -1   4   5      202.01      214.13      4.80 o 
   0   4   5       33.76       39.97      1.07 o 
   1   4   5        0.29        4.11      2.40 o 
   2   4   5       17.40       20.56      1.03 o 
   3   4   5        7.12        7.19      1.03 o 
   4   4   5       37.96       36.49      1.54 o 
   5   4   5       49.54       47.62      1.88 o 
  -9   5   5       87.47       84.62      3.77 o 
  -8   5   5       64.62       73.49      3.25 o 
  -7   5   5        0.19       -3.08      3.08 o 
  -6   5   5       94.29       96.10      3.77 o 
  -5   5   5      443.09      419.01      7.02 o 
  -4   5   5       56.62       54.47      2.74 o 
  -3   5   5      436.17      462.86      6.68 o 
  -2   5   5       73.99       72.29      2.91 o 
  -1   5   5       53.55       46.94      2.06 o 
   0   5   5        0.00        0.83      1.75 o 
   1   5   5      166.06      183.30      4.97 o 
   2   5   5       10.13        5.82      3.25 o 
   3   5   5       28.53       32.55      1.37 o 
   4   5   5        0.01       -1.20      1.20 o 
   5   5   5        2.54       -0.69      4.11 o 
  -9   6   5        1.96        8.57      1.88 o 
  -8   6   5        0.48        5.48      3.77 o 
  -7   6   5      111.31      101.58      4.11 o 
  -6   6   5       95.76       87.88      3.60 o 
  -5   6   5      365.64      351.34      6.51 o 
  -4   6   5      174.25      159.83      4.80 o 
  -3   6   5      115.70      119.23      4.11 o 
  -2   6   5      115.59      115.29      4.11 o 
  -1   6   5      301.12      297.21      5.48 o 
   0   6   5       36.31       38.48      0.97 o 
   1   6   5        1.01       -1.03      2.91 o 
   2   6   5        0.86        0.69      3.08 o 
   3   6   5        5.24        6.51      3.43 o 
   4   6   5      166.42      169.25      6.51 o 
   5   6   5        7.82        4.11      4.28 o 
  -9   7   5      118.09      118.54      4.97 o 
  -8   7   5      169.78      158.46      6.17 o 
  -7   7   5        1.83        2.74      1.03 o 
  -6   7   5      628.46      570.61      8.91 o 
  -5   7   5       56.09       57.04      2.40 o 
  -4   7   5        1.27       -1.88      2.74 o 
  -3   7   5       36.74       41.80      1.88 o 
  -2   7   5       37.26       37.34      1.54 o 
  -1   7   5       78.86       59.61      3.25 o 
   0   7   5      116.23      125.05      3.15 o 
   1   7   5       68.83       62.18      2.40 o 
   2   7   5       72.52       68.35      2.91 o 
   3   7   5      155.09      151.95      5.82 o 
   4   7   5      146.31      138.93      5.82 o 
   5   7   5        1.00        6.68      4.11 o 
  -9   8   5       50.70       51.56      2.06 o 
  -8   8   5       11.42       10.45      1.20 o 
  -7   8   5        3.45       -3.08      3.77 o 
  -6   8   5      193.12      192.89      5.82 o 
  -5   8   5        3.90        1.20      3.08 o 
  -4   8   5       10.63       10.28      0.86 o 
  -3   8   5      172.38      181.75      5.14 o 
  -2   8   5      106.45      111.00      4.11 o 
  -1   8   5      109.76      103.47      4.28 o 
   0   8   5      247.01      266.33      4.30 o 
   1   8   5       21.85       23.81      1.03 o 
   2   8   5       58.65       61.67      2.57 o 
   3   8   5       77.01       75.72      3.08 o 
   4   8   5      136.01      126.94      5.14 o 
  -8   9   5        0.67        0.34      1.20 o 
  -7   9   5        7.52        6.17      1.03 o 
  -6   9   5       23.17       25.18      1.03 o 
  -5   9   5      129.86      125.39      4.97 o 
  -4   9   5      163.42      164.79      5.14 o 
  -3   9   5       15.22       19.01      0.86 o 
  -2   9   5      105.79      108.26      4.45 o 
  -1   9   5       35.79       43.17      1.71 o 
   0   9   5        7.15        9.22      2.06 o 
   1   9   5       11.53       13.88      1.03 o 
   2   9   5      215.59      199.05      6.51 o 
   3   9   5        2.28        0.86      3.77 o 
   4   9   5       25.44       22.61      1.37 o 
  -8  10   5       56.08       57.22      2.57 o 
  -7  10   5      101.06       94.56      3.77 o 
  -6  10   5       23.61       20.73      1.20 o 
  -5  10   5       14.20       15.07      1.03 o 
  -4  10   5       11.34       12.16      1.03 o 
  -3  10   5        7.93        2.74      3.25 o 
  -2  10   5      198.33      197.34      5.65 o 
  -1  10   5      259.49      245.48      6.17 o 
   0  10   5       99.20       97.34      3.03 o 
   1  10   5       48.41       48.82      2.06 o 
   2  10   5       12.52       11.99      1.20 o 
   3  10   5        5.16        3.08      4.11 o 
   4  10   5       23.03       26.21      1.37 o 
  -8  11   5       10.43       12.33      1.37 o 
  -7  11   5       19.61       17.82      1.71 o 
  -5  11   5       31.08       32.21      1.20 o 
  -4  11   5       25.50       25.52      1.03 o 
  -3  11   5       28.18       28.09      1.54 o 
  -2  11   5      267.36      269.46      6.68 o 
  -1  11   5       96.53      105.87      4.28 o 
   0  11   5      274.85      265.61      4.85 o 
   1  11   5       87.68       90.62      3.94 o 
   2  11   5       36.44       41.63      1.54 o 
   3  11   5       51.29       49.16      2.23 o 
  -7  12   5       45.08       43.68      1.88 o 
  -6  12   5        1.49        6.17      3.77 o 
  -5  12   5       33.85       30.83      1.54 o 
  -4  12   5       66.71       64.92      3.08 o 
  -3  12   5       43.27       40.94      1.54 o 
  -2  12   5        0.40        0.51      3.43 o 
  -1  12   5      119.85      126.42      5.31 o 
   0  12   5        7.02        2.08      4.71 o 
   1  12   5       24.71       23.98      1.20 o 
   2  12   5        9.83        9.08      1.20 o 
   3  12   5        7.54       -3.25      4.45 o 
  -7  13   5      144.20      143.72      6.17 o 
  -6  13   5       13.19       13.02      1.20 o 
  -5  13   5      101.42       89.25      4.28 o 
  -4  13   5        2.95        2.40      3.77 o 
  -3  13   5      167.26      172.16      6.17 o 
  -2  13   5        3.84        6.34      3.60 o 
  -1  13   5       78.90       96.10      3.77 o 
   0  13   5        1.26       -1.11      2.72 o 
   1  13   5       99.82      102.61      4.11 o 
   2  13   5        0.03       -1.54      4.28 o 
  -6  14   5       63.67       68.01      2.74 o 
  -5  14   5       24.58       25.70      1.37 o 
  -4  14   5        1.00        2.91      3.60 o 
  -3  14   5       26.51       26.72      1.37 o 
  -2  14   5        2.88        6.68      3.77 o 
  -1  14   5      134.93      147.32      5.65 o 
   0  14   5      180.07      173.16      4.78 o 
   1  14   5       83.68       77.43      3.60 o 
   2  14   5        1.53        2.74      1.20 o 
  -5  15   5       41.14       41.97      1.88 o 
  -4  15   5       74.29       78.97      3.25 o 
  -3  15   5        0.22        3.77      3.77 o 
  -2  15   5      134.95      143.55      5.82 o 
  -1  15   5        1.03        4.97      3.77 o 
   0  15   5       65.27       76.93      7.79 o 
   1  15   5        6.02        7.19      4.28 o 
  -4  16   5       22.69       23.13      1.37 o 
  -3  16   5        0.26        0.69      4.11 o 
  -2  16   5       58.46       62.87      2.40 o 
  -1  16   5        6.57        2.91      4.28 o 
   0  16   5        3.28        2.23      1.71 o 
  -9   0   6       19.58       23.30      1.20 o 
  -8   0   6      205.78      214.13      6.34 o 
  -7   0   6       80.00       81.20      3.25 o 
  -6   0   6       58.96       55.16      2.23 o 
  -5   0   6      625.95      605.22      8.22 o 
  -4   0   6      391.34      402.22      6.68 o 
  -3   0   6        0.55        2.23      2.40 o 
  -2   0   6      319.69      298.58      5.82 o 
  -1   0   6      696.82      718.79      8.74 o 
   0   0   6      147.18      157.63     10.36 o 
   1   0   6      290.75      284.88      6.34 o 
   2   0   6       39.83       37.69      1.71 o 
   3   0   6       18.50       21.07      1.20 o 
   4   0   6      116.65      126.08      4.97 o 
  -9   1   6        4.71       -1.54      4.11 o 
  -8   1   6        9.77        8.57      1.03 o 
  -7   1   6        9.70        5.82      3.25 o 
  -6   1   6      195.37      208.82      5.48 o 
  -5   1   6        1.08        1.37      2.74 o 
  -4   1   6      174.54      164.97      4.80 o 
  -3   1   6       36.82       32.89      1.54 o 
  -2   1   6      121.20      123.85      4.11 o 
  -1   1   6      503.45      497.81      7.37 o 
   0   1   6       19.14       23.31      0.73 o 
   1   1   6       17.92       18.33      1.03 o 
   2   1   6       52.89       54.82      2.23 o 
   3   1   6       35.53       33.23      1.37 o 
   4   1   6       48.28       43.68      1.71 o 
  -9   2   6       73.08       69.38      3.60 o 
  -8   2   6       35.19       28.95      1.20 o 
  -7   2   6      228.72      222.52      6.34 o 
  -6   2   6       21.10       39.57      1.71 o 
  -5   2   6      110.29      109.98      4.11 o 
  -4   2   6        0.03        1.37      2.74 o 
  -3   2   6      564.61      559.14      7.71 o 
  -2   2   6       69.31       69.89      2.91 o 
  -1   2   6      439.11      449.16      7.19 o 
   0   2   6        2.34       -1.28      2.66 o 
   1   2   6      152.57      160.17      5.14 o 
   2   2   6       24.52       23.13      1.20 o 
   3   2   6      115.06      119.74      4.28 o 
   4   2   6       19.53       21.76      1.37 o 
  -9   3   6        0.65        5.48      3.77 o 
  -8   3   6        9.44       10.11      1.03 o 
  -7   3   6       47.28       43.68      1.88 o 
  -6   3   6       19.17       17.99      1.03 o 
  -5   3   6        0.00        0.00      2.74 o 
  -4   3   6       26.94       28.78      1.03 o 
  -3   3   6       13.49       14.56      0.86 o 
  -1   3   6       42.08       44.03      1.88 o 
   0   3   6       48.56       54.37      1.63 o 
   1   3   6        1.78        2.57      3.08 o 
   2   3   6       22.38       25.18      1.20 o 
   3   3   6       86.76       81.37      3.25 o 
   4   3   6        8.58        9.76      1.20 o 
  -9   4   6       16.36       16.27      1.20 o 
  -8   4   6        7.78        7.88      1.03 o 
  -6   4   6       58.55       57.22      2.40 o 
  -5   4   6      469.97      465.60      7.54 o 
  -4   4   6        0.13        4.45      2.57 o 
  -3   4   6      328.94      327.53      6.34 o 
  -2   4   6      224.76      227.32      5.48 o 
  -1   4   6        0.11       -2.23      2.74 o 
   0   4   6      264.83      269.24      4.97 o 
   1   4   6      324.40      311.94      7.02 o 
   2   4   6       14.36       15.76      1.03 o 
   3   4   6       99.92       99.01      4.28 o 
   4   4   6       38.21       44.88      1.37 o 
  -9   5   6        0.00        1.37      3.94 o 
  -8   5   6       44.09       42.48      1.37 o 
  -7   5   6        9.90        9.08      1.03 o 
  -6   5   6       22.47       23.30      1.03 o 
  -5   5   6        9.45       10.96      0.86 o 
  -4   5   6       36.05       35.97      1.54 o 
  -3   5   6       11.86       13.19      0.86 o 
  -2   5   6        3.86        4.11      2.74 o 
  -1   5   6       28.26       28.27      1.20 o 
   0   5   6       24.56       27.66      0.82 o 
   1   5   6       25.61       25.87      1.03 o 
   2   5   6        8.78       10.96      1.03 o 
   3   5   6       91.72       86.85      3.25 o 
   4   5   6       22.44       24.50      1.37 o 
  -9   6   6       63.60       68.69      2.74 o 
  -8   6   6       22.06       23.98      1.20 o 
  -7   6   6       62.83       56.70      2.74 o 
  -6   6   6        0.34        2.40      3.25 o 
  -5   6   6      268.91      255.24      6.17 o 
  -4   6   6       46.10       39.57      1.88 o 
  -3   6   6      121.93      122.14      4.63 o 
  -2   6   6       29.35       24.50      1.03 o 
  -1   6   6       30.45       29.12      1.03 o 
   0   6   6        0.50        0.36      2.12 o 
   1   6   6      109.75      104.84      4.28 o 
   2   6   6        0.37        2.06      3.43 o 
   3   6   6       35.30       30.32      1.37 o 
   4   6   6        4.97        4.45      1.37 o 
  -9   7   6        5.43        0.86      4.45 o 
  -8   7   6       47.77       45.57      2.06 o 
  -7   7   6      154.14      143.90      5.82 o 
  -6   7   6       19.51       16.27      1.03 o 
  -5   7   6       86.31       76.74      3.60 o 
  -4   7   6       33.87       34.77      1.54 o 
  -3   7   6       17.85       19.01      1.03 o 
  -2   7   6       55.57       59.44      2.40 o 
  -1   7   6        7.30        8.05      0.86 o 
   0   7   6        0.28        2.06      2.24 o 
   1   7   6      142.44      138.76      5.48 o 
   2   7   6       18.31       16.10      1.20 o 
   3   7   6       32.77       27.92      1.88 o 
  -8   8   6        7.71       -1.03      4.28 o 
  -7   8   6       12.28       11.99      1.20 o 
  -6   8   6        9.44        9.59      1.03 o 
  -5   8   6       44.27       44.37      1.88 o 
  -4   8   6        4.94        8.05      0.86 o 
  -3   8   6       40.67       38.20      1.71 o 
  -2   8   6      126.04      116.66      4.80 o 
  -1   8   6       21.22       21.58      1.03 o 
   0   8   6        1.79        1.31      1.20 o 
   1   8   6       74.92       74.86      3.08 o 
   2   8   6        0.05        1.03      3.60 o 
   3   8   6        1.20        5.82      3.77 o 
  -8   9   6        0.17        1.37      3.94 o 
  -7   9   6       48.62       54.47      2.40 o 
  -6   9   6      258.61      255.07      7.02 o 
  -5   9   6       37.55       33.75      1.54 o 
  -4   9   6       33.16       33.23      1.54 o 
  -3   9   6       73.85       76.40      3.08 o 
  -2   9   6       13.59       13.19      1.03 o 
  -1   9   6        0.00        1.88      3.25 o 
   0   9   6      250.31      258.12      4.90 o 
   1   9   6        2.05       -1.54      3.77 o 
   2   9   6        0.19       -4.11      4.11 o 
   3   9   6       10.75        9.59      1.20 o 
  -8  10   6        8.61        8.39      1.20 o 
  -7  10   6      121.10      111.52      4.97 o 
  -6  10   6       78.36       78.46      3.08 o 
  -5  10   6       81.92       75.54      3.25 o 
  -4  10   6       82.86       86.34      3.43 o 
  -3  10   6      139.35      143.72      5.48 o 
  -2  10   6        2.00       -3.43      3.43 o 
  -1  10   6       57.12       60.64      2.40 o 
   0  10   6      205.81      209.17      4.66 o 
   1  10   6       10.25       10.96      1.20 o 
   2  10   6      109.85      103.47      4.11 o 
  -7  11   6       29.76       32.72      1.37 o 
  -6  11   6       14.59       13.70      1.20 o 
  -5  11   6        7.05        6.51      3.94 o 
  -4  11   6      368.03      358.54      8.22 o 
  -3  11   6       90.99       87.71      3.25 o 
  -2  11   6      180.51      179.36      6.17 o 
  -1  11   6       36.57       45.05      1.71 o 
   0  11   6        0.41        2.11      2.60 o 
   1  11   6        0.44       -2.06      3.94 o 
   2  11   6       40.51       42.14      2.06 o 
  -7  12   6       36.91       41.46      1.71 o 
  -6  12   6        3.38       -0.69      3.94 o 
  -5  12   6      119.18      123.17      4.80 o 
  -4  12   6       13.49       13.02      1.20 o 
  -3  12   6      149.14      187.75      6.17 o 
  -2  12   6      128.41      131.22      4.97 o 
  -1  12   6      253.38      254.56      7.37 o 
   0  12   6       38.07       38.49      1.15 o 
   1  12   6      116.76      113.57      4.45 o 
  -6  13   6        5.99        8.22      1.20 o 
  -5  13   6       15.45       13.36      1.20 o 
  -4  13   6       29.16       24.50      1.20 o 
  -3  13   6       40.30       42.48      1.88 o 
  -2  13   6        4.64        7.88      1.20 o 
  -1  13   6       19.35       -5.65      5.65 o 
   0  13   6      158.08      154.73      5.82 o 
   1  13   6       21.38       20.04      1.37 o 
  -5  14   6        3.02        4.63      4.11 o 
  -4  14   6       83.15       76.92      3.77 o 
  -3  14   6        3.43        5.48      4.11 o 
  -2  14   6       10.99       11.65      1.20 o 
  -1  14   6        3.95        4.63      1.20 o 
   0  14   6       10.34        2.74      3.39 o 
  -4  15   6       25.26       23.64      1.37 o 
  -3  15   6       22.67       27.07      1.37 o 
  -2  15   6        8.92        7.02      4.63 o 
  -1  15   6        5.10        2.91      4.63 o 
  -9   1   7       42.16       47.28      1.71 o 
  -8   1   7        5.41        4.11      3.77 o 
  -7   1   7      103.24      105.52      4.28 o 
  -6   1   7       78.81       80.00      3.25 o 
  -5   1   7      105.03       99.53      4.45 o 
  -4   1   7       64.62       66.29      2.74 o 
  -3   1   7      195.30      190.15      5.48 o 
  -2   1   7       14.22       15.93      0.86 o 
  -1   1   7      295.46      296.18      6.68 o 
   0   1   7        3.88        4.31      2.36 o 
   1   1   7      318.43      301.49      7.71 o 
   2   1   7        4.72        4.80      3.94 o 
   3   1   7       83.68       79.83      2.91 o 
  -9   2   7        7.06        5.14      1.20 o 
  -8   2   7       28.29       25.87      1.20 o 
  -7   2   7        7.10        8.91      1.03 o 
  -6   2   7        1.91        1.88      1.03 o 
  -5   2   7       35.43       39.06      1.54 o 
  -4   2   7        4.58        3.25      2.91 o 
  -3   2   7        0.63        0.34      3.25 o 
  -2   2   7        0.91        3.25      3.08 o 
  -1   2   7       47.86       49.68      2.06 o 
   0   2   7       10.42       10.68      1.54 o 
   1   2   7        8.33        8.74      1.03 o 
   2   2   7        2.96        1.71      3.94 o 
   3   2   7       10.27       11.65      1.20 o 
  -9   3   7      132.59      147.84      6.00 o 
  -8   3   7       24.29       22.95      1.20 o 
  -7   3   7      133.66      142.18      5.65 o 
  -6   3   7      207.57      203.68      6.17 o 
  -5   3   7       32.46       33.40      1.37 o 
  -4   3   7      220.88      211.73      5.82 o 
  -3   3   7      292.61      293.44      6.51 o 
  -2   3   7      381.17      370.02      7.37 o 
  -1   3   7       88.65      106.89      4.45 o 
   0   3   7       78.99       87.60      2.60 o 
   1   3   7      286.61      275.11      7.37 o 
   2   3   7        0.45        4.11      3.60 o 
   3   3   7       51.66       52.93      1.88 o 
  -9   4   7        3.42        2.74      4.45 o 
  -8   4   7        1.73       -3.94      3.94 o 
  -7   4   7       48.95       48.99      2.23 o 
  -6   4   7       45.90       45.74      2.06 o 
  -5   4   7      157.50      158.63      5.48 o 
  -4   4   7       33.53       33.58      1.37 o 
  -3   4   7        3.64        2.23      3.25 o 
  -2   4   7       64.27       65.78      2.91 o 
  -1   4   7       48.36       47.62      2.23 o 
   0   4   7        7.39        2.83      1.03 o 
   1   4   7       63.16       64.58      2.91 o 
   2   4   7       12.68       12.16      1.20 o 
   3   4   7       22.98       21.24      1.37 o 
  -9   5   7        0.21       -4.28      4.28 o 
  -8   5   7       65.86       76.57      3.25 o 
  -7   5   7        5.76        9.94      1.03 o 
  -6   5   7      488.94      492.16      9.08 o 
  -5   5   7       77.84       85.99      3.60 o 
  -4   5   7      179.78      172.85      5.48 o 
  -3   5   7      152.29      153.15      5.14 o 
  -2   5   7       25.18       23.81      1.03 o 
  -1   5   7       85.26       91.48      3.77 o 
   0   5   7      109.36      110.85      3.39 o 
   1   5   7       87.55       87.02      3.43 o 
   2   5   7       39.14       38.89      1.88 o 
  -8   6   7      118.10      121.11      5.31 o 
  -7   6   7        5.54        5.82      1.20 o 
  -6   6   7      105.75      102.61      4.28 o 
  -5   6   7       56.49       58.59      2.40 o 
  -4   6   7       12.42       12.16      1.03 o 
  -3   6   7      243.62      249.08      6.51 o 
  -2   6   7      152.78      161.37      5.48 o 
  -1   6   7       43.49       47.28      2.40 o 
   0   6   7        4.35        6.30      1.71 o 
   1   6   7        2.89       -3.08      3.94 o 
   2   6   7        5.70        6.17      4.28 o 
  -8   7   7       12.23        1.54      4.63 o 
  -7   7   7       89.92       82.40      3.94 o 
  -6   7   7       52.86       53.10      2.23 o 
  -5   7   7       14.20       13.70      1.03 o 
  -4   7   7       10.40       12.33      1.03 o 
  -3   7   7       16.59       16.96      1.03 o 
  -2   7   7       56.74       61.84      2.57 o 
  -1   7   7      123.48      134.13      5.31 o 
   0   7   7       19.32       22.55      1.54 o 
   1   7   7      108.09      102.95      4.11 o 
   2   7   7        1.35        3.77      3.94 o 
  -8   8   7       30.41       29.98      1.54 o 
  -7   8   7       17.29       16.10      1.20 o 
  -6   8   7       58.06       54.47      2.23 o 
  -5   8   7       19.03       21.07      1.20 o 
  -4   8   7        2.29        4.45      1.03 o 
  -3   8   7        6.31        3.25      3.77 o 
  -2   8   7       12.67       14.39      1.03 o 
  -1   8   7        3.55        3.60      3.60 o 
   0   8   7        0.46       -0.93      2.72 o 
   1   8   7       43.18       45.57      1.71 o 
   2   8   7        0.02       -1.54      4.28 o 
  -8   9   7        0.00        2.57      4.11 o 
  -7   9   7       16.45       19.53      1.37 o 
  -6   9   7      147.79      161.20      6.17 o 
  -5   9   7       71.19       75.20      3.08 o 
  -4   9   7        0.05       -1.03      3.60 o 
  -3   9   7      148.29      150.06      5.82 o 
  -2   9   7        5.93        3.94      3.77 o 
  -1   9   7       33.60       40.43      1.37 o 
   0   9   7       30.93       31.44      1.64 o 
   1   9   7      134.48      136.19      4.97 o 
  -7  10   7       34.22       27.58      1.37 o 
  -6  10   7        2.64        1.88      4.11 o 
  -5  10   7        0.44       -2.74      3.77 o 
  -4  10   7        5.74        4.63      3.60 o 
  -3  10   7       55.09       52.76      2.57 o 
  -2  10   7      197.48      193.92      6.68 o 
  -1  10   7        8.56        6.17      1.20 o 
   0  10   7       20.48       18.79      0.90 o 
   1  10   7       43.38       39.06      1.88 o 
  -7  11   7        4.01        4.28      4.45 o 
  -6  11   7       31.91       33.58      1.88 o 
  -5  11   7       25.25       27.75      1.37 o 
  -4  11   7       35.27       37.17      1.54 o 
  -3  11   7       80.41       81.20      2.74 o 
  -2  11   7       65.84       65.44      3.08 o 
  -1  11   7       26.10       32.21      1.37 o 
   0  11   7       21.75       24.14      1.28 o 
  -6  12   7        2.74        0.86      4.45 o 
  -5  12   7       21.94       24.84      1.37 o 
  -4  12   7        2.81        3.08      1.20 o 
  -3  12   7        5.88       -0.34      4.11 o 
  -2  12   7       14.40       19.36      1.37 o 
  -1  12   7        1.36        0.86      4.28 o 
   0  12   7       56.76       58.03      3.68 o 
  -5  13   7        1.83        2.06      1.20 o 
  -4  13   7       26.01       25.18      1.37 o 
  -3  13   7       28.78       33.40      1.54 o 
  -2  13   7       20.22       22.10      1.37 o 
  -8   0   8       27.04       28.27      1.37 o 
  -7   0   8       88.33       88.22      3.94 o 
  -6   0   8       19.82       17.99      1.20 o 
  -5   0   8       60.69       54.30      2.23 o 
  -4   0   8        0.54        3.77      3.60 o 
  -3   0   8       60.60       66.29      2.91 o 
  -2   0   8      224.98      203.68      6.51 o 
  -1   0   8      250.59      238.63      7.02 o 
   0   0   8       31.57       31.77      1.28 o 
   1   0   8        0.87       -0.86      3.94 o 
  -8   1   8       26.03       27.58      1.37 o 
  -7   1   8        2.43        4.45      1.03 o 
  -6   1   8       13.17       16.27      1.20 o 
  -5   1   8       65.91       62.70      2.74 o 
  -4   1   8       13.11       13.19      1.03 o 
  -3   1   8       40.11       41.11      1.54 o 
  -2   1   8       23.06       21.41      1.20 o 
  -1   1   8       16.39       18.33      1.20 o 
   0   1   8        6.27        7.81      1.88 o 
   1   1   8        1.50        2.91      3.94 o 
  -8   2   8      120.04      119.91      5.31 o 
  -7   2   8       55.18       50.02      2.06 o 
  -6   2   8      155.18      164.28      6.17 o 
  -5   2   8        1.42        1.37      3.60 o 
  -4   2   8       44.57       41.63      1.54 o 
  -3   2   8       34.41       33.75      1.20 o 
  -2   2   8      115.08      128.99      4.80 o 
  -1   2   8      128.35      125.57      5.14 o 
   0   2   8       55.04       65.85      8.14 o 
   1   2   8        2.43        5.82      1.20 o 
  -8   3   8       11.10       11.13      1.20 o 
  -7   3   8       14.93       14.73      1.20 o 
  -6   3   8       35.87       34.43      1.37 o 
  -5   3   8       13.35       14.56      1.03 o 
  -4   3   8       22.87       21.24      1.20 o 
  -3   3   8        3.49        2.40      3.43 o 
  -2   3   8       32.55       31.35      2.06 o 
  -1   3   8       12.31       13.02      1.20 o 
   0   3   8       28.29       31.40      1.66 o 
   1   3   8        2.49       -0.51      1.20 o 
  -8   4   8       62.49       62.53      2.57 o 
  -7   4   8       11.22        9.94      1.20 o 
  -6   4   8      186.37      176.10      6.68 o 
  -5   4   8        0.58        3.60      3.43 o 
  -4   4   8       67.13       69.04      2.74 o 
  -3   4   8        7.97        9.25      1.03 o 
  -2   4   8       10.72       12.33      1.03 o 
  -1   4   8       12.15       12.16      1.20 o 
   0   4   8       55.75       51.28      1.63 o 
   1   4   8        5.29        5.48      1.20 o 
  -8   5   8        0.68       -1.37      4.45 o 
  -7   5   8       25.00       24.84      1.37 o 
  -6   5   8        4.40        7.19      1.20 o 
  -5   5   8        0.01       -2.57      3.60 o 
  -4   5   8        1.82        5.31      3.60 o 
  -3   5   8        4.84        5.82      3.77 o 
  -2   5   8        0.60        0.17      3.60 o 
  -1   5   8       20.77       25.18      1.20 o 
   0   5   8        4.17        5.24      1.15 o 
   1   5   8        0.16       -4.28      4.28 o 
  -8   6   8       15.25       13.36      1.37 o 
  -7   6   8       10.26        8.39      1.20 o 
  -6   6   8       88.59       84.28      3.60 o 
  -5   6   8       47.51       42.31      2.06 o 
  -4   6   8       31.64       31.52      1.37 o 
  -3   6   8       13.79       17.13      1.20 o 
  -2   6   8        4.41        3.60      1.20 o 
  -1   6   8        1.27       -0.17      1.88 o 
   0   6   8       71.56       73.77      2.30 o 
   1   6   8        3.49       -0.69      4.45 o 
  -7   7   8        9.69        7.19      4.28 o 
  -6   7   8        4.13        3.60      4.11 o 
  -5   7   8        4.46        5.14      3.94 o 
  -4   7   8       13.79       11.99      1.20 o 
  -3   7   8        1.11        0.86      3.77 o 
  -2   7   8       38.52       39.91      1.88 o 
  -1   7   8        7.06        5.14      4.11 o 
   0   7   8        4.19        1.51      3.02 o 
  -7   8   8        9.52       10.96      1.37 o 
  -6   8   8        4.71        6.00      1.20 o 
  -5   8   8       13.00       12.68      1.20 o 
  -4   8   8       10.16       10.45      1.63 o 
  -3   8   8       11.01       10.93      1.20 o 
  -2   8   8        3.69        1.54      4.11 o 
  -1   8   8        4.59        5.48      4.11 o 
   0   8   8        4.26        4.07      3.12 o 
  -6   9   8      151.43      138.76      5.82 o 
  -5   9   8        0.06       -2.74      3.94 o 
  -4   9   8        7.66        5.14      4.28 o 
  -3   9   8       51.56       55.16      2.40 o 
  -2   9   8        6.51        5.31      4.28 o 
  -1   9   8        3.40        3.60      4.45 o 
  -6  10   8       87.66       79.83      3.60 o 
  -5  10   8        8.70       12.33      1.20 o 
  -4  10   8        0.18       -1.37      4.11 o 
  -3  10   8       18.74       20.56      1.37 o 
  -2  10   8       28.19       38.71      1.54 o 
  -1  10   8       24.82       27.75      1.54 o 
  -5  11   8        0.12       -4.11      4.11 o 
  -4  11   8       70.19       66.47      2.91 o 
  -3  11   8       28.21       32.38      1.37 o 
  -7   1   9        3.73        6.34      4.11 o 
  -6   1   9        3.95        3.77      1.20 o 
  -5   1   9       15.02       16.27      1.20 o 
  -4   1   9       17.54        6.51      4.45 o 
  -3   1   9        2.87        2.06      3.94 o 
  -2   1   9       23.96       22.95      1.37 o 
  -1   1   9        7.53        7.88      1.20 o 
  -7   2   9        6.40        2.23      4.63 o 
  -6   2   9        0.81       -2.74      3.94 o 
  -5   2   9        2.06        2.57      1.20 o 
  -4   2   9        0.07       -0.69      3.94 o 
  -3   2   9        0.09        0.00      3.94 o 
  -2   2   9       58.96       58.76      2.40 o 
  -1   2   9       18.92       18.50      1.37 o 
  -7   3   9        7.11        6.68      1.37 o 
  -6   3   9        4.25        1.20      4.28 o 
  -5   3   9       58.54       57.90      2.57 o 
  -4   3   9       10.56       13.19      1.20 o 
  -3   3   9        3.32        2.57      1.20 o 
  -2   3   9        6.44        7.19      1.20 o 
  -1   3   9        4.21       -3.25      4.45 o 
  -7   4   9        2.80        1.37      4.28 o 
  -6   4   9       34.38       31.69      1.37 o 
  -5   4   9        8.89        7.88      1.20 o 
  -4   4   9        1.39        1.88      1.20 o 
  -3   4   9        0.48        3.77      3.94 o 
  -2   4   9       57.86       55.67      2.57 o 
  -1   4   9        3.17        5.82      4.45 o 
  -6   5   9       17.14       13.36      1.37 o 
  -5   5   9       10.65       12.85      1.20 o 
  -4   5   9       28.58       26.38      1.54 o 
  -3   5   9       10.85        4.45      4.28 o 
  -2   5   9       25.55       32.72      1.37 o 
  -6   6   9      137.40      140.64      6.17 o 
  -5   6   9        6.39        6.34      4.11 o 
  -4   6   9       91.23       90.62      3.77 o 
  -3   6   9       21.33       21.24      1.37 o 
  -2   6   9       19.78       20.56      1.37 o 
  -5   7   9       11.92       10.79      1.37 o 
  -4   7   9        3.74        0.86      4.28 o 
  -3   7   9       57.65       55.16      2.40 o 
                                                 
